# Supplementary material for: High-density electrode recordings reveal strong and specific connections between retinal ganglion cells and midbrain neurons
Source: Nat Commun. 2022 Sep 5;13:5218. doi: 10.1038/s41467-022-32775-2 (PMC9445019; doi:10.1038/s41467-022-32775-2)
Supplement: Supplementary file 4 — Source Data [file 41467_2022_32775_MOESM4_ESM.zip]

Archive with 27 entries (26 files):
- source_data_FigureS2.xlsx
- __MACOSX/
- __MACOSX/._source_data_FigureS2.xlsx
- source_data_FigureS3.xlsx
- __MACOSX/._source_data_FigureS3.xlsx
- source_data_Figure6.xlsx
- __MACOSX/._source_data_Figure6.xlsx
- source_data_FigureS4.xlsx
- __MACOSX/._source_data_FigureS4.xlsx
- source_data_Figure1.xlsx
- __MACOSX/._source_data_Figure1.xlsx
- source_data_FigureS8.xlsx
- __MACOSX/._source_data_FigureS8.xlsx
- source_data_FigureS5.xlsx
- __MACOSX/._source_data_FigureS5.xlsx
- source_data_FigureS6.xlsx
- __MACOSX/._source_data_FigureS6.xlsx
- source_data_Figure3.xlsx
- __MACOSX/._source_data_Figure3.xlsx
- source_data_Figure2.xlsx
- __MACOSX/._source_data_Figure2.xlsx
- source_data_FigureS7.xlsx
- __MACOSX/._source_data_FigureS7.xlsx
- source_data_Figure5.xlsx
- __MACOSX/._source_data_Figure5.xlsx
- source_data_Figure4.xlsx
- __MACOSX/._source_data_Figure4.xlsx
