# Supplementary material for: High-density electrode recordings reveal strong and specific connections between retinal ganglion cells and midbrain neurons
Source: Nat Commun. 2022 Sep 5;13:5218. doi: 10.1038/s41467-022-32775-2 (PMC9445019; doi:10.1038/s41467-022-32775-2)
Supplement: Supplementary file 4 — Source Data [file 41467_2022_32775_MOESM4_ESM.zip › source_data_FigureS2.xlsx]

## Sheet: Figure S2c
Figure S2c
		Average	Standard deviation	N	Raw data:	RGC axon 1	RGC axon 2	RGC axon 3	….
	Conduction velocity (m/s)	3.49443	1.34362	286		2.14603	2.82035	3.07268	5.49718	7.26821	3.72786	2.49922	3.86195	3.00826	2.97043	2.42574	5.62489	1.72214	5.49907	5.28427	1.97698	3.87594	5.46643	3.51327	2.66377	5.61058	2.24053	4.06904	4.45673	1.3058	2.57913	1.25705	3.48494	4.14809	3.31217	3.54763	4.79925	2.79886	1.08543	6.14473	4.82434	3.09153	3.62692	7.42149	3.90678	3.19041	4.63161	3.21645	3.65328
[truncated: 242 more columns]

## Sheet: Figure S2g
Figure S2g
		Average	Standard deviation	N	Raw data:	SC neuron 1	SC neuron 2	SC neuron 3	…
Firing rate (spikes/s)	Control	3.82063	4.30292	224		10.7502	0.938893	10.3325	7.86064	9.3246	7.63533	7.77844	8.40803	1.23344	1.05789	3.84057	5.77883	7.3401	4.0876	4.08951	4.13506	2.67703	7.59611	3.61321	2.88166	4.28669	3.17662	3.66629	10.8818	1.58623	0.450432	1.33531	5.26589	2.24389	1.76701	5.63392	2.09223	1.23718	1.47377	2.03341	3.77154	2.85079	2.30453	1.28457	1.56314	3.92433	2.60236	0.626857	1.0865
	Muscimol	1.55033	2.69371	224		16.9691	12.9825	9.76686	9.16774	8.76918	7.61548	7.52553	6.59938	6.5767	4.77005	4.65151	4.0971	3.89097	3.64819	3.61183	3.51285	3.43409	3.19216	2.85202	2.5577	2.50872	2.50127	2.45736	2.28107	1.98115	1.95306	1.78485	1.78044	1.77005	1.76869	1.75961	1.68405	1.66836	1.63058	1.56992	1.5247	1.49173	1.33296	1.27821	1.17118	1.16493	1.08853	1.08006	1.06468
	Synaptic Blockers	0.0379604	0.182336	224		0	0	0	0	0	0	0	0	0	0	0	0	0	0	0	0	0	0	0	0	0	0	0	0	0	0	0	0	0	0	0	0	0	0	0	0	0	0	0	0	0	0	0	0
	TTX	0.0121675	0.13156	224		0	0	0	0	0	0	0	0	0	0	0	0	0	0	0	0.00423729	0	0	0	0	0	0	0	0	0	0	0	0	0	0	0	0	0	0	0	0	0	0	0	0	0	0	0	0
						RGC axon 1	RGC axon 2	RGC axon 3	…
Firing rate (spikes/s)	Control	10.6808	7.98814	215		3.31317	30.418	13.4613	2.20727	10.6857	19.6012	1.78182	1.8059	5.33036	26.2381	25.2116	23.0495	20.3041	25.5296	2.29397	2.79201	25.6658	10.6715	3.97172	12.724	2.61373	27.3302	22.2997	29.9337	20.8914	12.0952	27.7137	3.59851	3.04976	5.5795	17.4898	15.6419	29.2088	9.90558	17.1692	4.39239	24.6503	8.11054	13.6593	25.9303	20.3487	21.6441	2.39886	4.52583
	Muscimol	9.30337	7.22583	215		2.83504	30.5281	14.1209	1.83845	8.68717	0.344853	1.86367	2.71281	3.54937	19.9368	24.5358	20.9721	20.879	25.6045	2.71215	3.61998	22.8393	6.48843	3.38851	10.8939	2.58054	25.3121	15.5175	21.877	15.6866	10.2944	30.9448	0.933276	2.08543	2.3951	3.30013	13.2874	19.2632	7.70363	10.9436	2.93746	19.0092	9.02186	8.17209	22.1744	17.1267	19.7185	1.1368	2.65821
	Synaptic Blockers	8.53319	8.69608	215		0.089313	0.169799	18.8568	0	12.732	0.0119048	0.00297619	0	1.953	22.7738	29.7942	22.2701	23.7633	27.6928	0.0204712	0	28.9521	0.61875	5.91463	12.7872	0.00595238	30.2419	18.4956	26.4531	19.477	11.2479	34.8036	1.6791	0.0445377	2.39093	0.718209	14.7319	22.1707	7.71759	11.1603	0.387342	3.63665	6.64868	8.98839	0.0208333	21.3115	24.1601	0.17853	5.32956
	TTX	0.0086034	0.111185	215		0.00423729	0.00796228	0	0	0	0	0	0	0	0	0	0	0	0	0	0	0	0	0	0	0	0	0	0	0	0	0	0	0	0	0	0	0	0	0	0	0	0	0	0	0	0	0	0
[truncated: 180 more columns]

## Sheet: Figure S2i
Figure S2i
		Average	Standard deviation	N	Raw data:	RGC axon 1	RGC axon 2	RGC axon 3	…
Rebound amplitude (uV)	Control	14.5767	9.06408	203		6.76352	2.18014	3.64077	4.79202	15.5545	4.26603	8.52192	7.38321	11.2038	6.73338	12.824	3.99352	6.93353	19.5604	17.9159	10.5283	2.29608	9.90004	7.51545	19.5838	10.2429	23.4914	20.5759	7.14011	4.82945	1.86642	13.7567	15.0283	15.8046	10.6477	16.4652	1.7864	14.5583	10.1578	17.9646	17.6906	19.7158	18.0214	24.9549	1.50262	7.32793	6.7708	16.5909	9.17945
	Synaptic blocker	1.39469	1.89813	203		1.09793	1.02994	1.14749	4.04638	0.19041	0.898638	4.78706	6.53786	1.63345	3.80568	0.32002	0.471654	0.387681	0.692551	0.574101	1.3089	0.61451	0.116255	0.190985	0.556127	0.889076	1.40119	0.187724	0.106267	0.770878	0.0766375	0.653156	0.24305	0.915855	0.121569	0.123454	1.45342	2.44941	0.501208	0.513703	17.0766	0.131034	0.26867	3.26832	0.420341	0.104458	0.610749	0.569235	0.816693
[truncated: 159 more columns]
