# Supplementary material for: High-density electrode recordings reveal strong and specific connections between retinal ganglion cells and midbrain neurons
Source: Nat Commun. 2022 Sep 5;13:5218. doi: 10.1038/s41467-022-32775-2 (PMC9445019; doi:10.1038/s41467-022-32775-2)
Supplement: Supplementary file 4 — Source Data [file 41467_2022_32775_MOESM4_ESM.zip › source_data_FigureS3.xlsx]

## Sheet: Figure S3d
Figure S3d
		Cell idx 1	Cell idx 2	Cell idx 3	Cell idx 4	Cell idx 5	Cell idx 6	Cell idx 7	Cell idx 8	Cell idx 9	Cell idx 10	Cell idx 11	Cell idx 12	Cell idx 13	Cell idx 14	Cell idx 15	Cell idx 16	Cell idx 17	Cell idx 18	Cell idx 19	Cell idx 20	Cell idx 21	Cell idx 22	Cell idx 23	Cell idx 24	Cell idx 25	Cell idx 26	Cell idx 27	Cell idx 28	Cell idx 29	Cell idx 30	Cell idx 31	Cell idx 32	Cell idx 33	Cell idx 34	Cell idx 35	Cell idx 36	Cell idx 37	Cell idx 38	Cell idx 39	Cell idx 40	Cell idx 41	Cell idx 42	Cell idx 43	Cell idx 44	Cell idx 45	Cell idx 46	Cell idx 47	Cell idx 48
	PCA Dimension - 1	-2.20463	-1.46009	-1.6668	-0.395927	1.83328	1.25152	-0.72553	0.262399	-1.83667	-1.86963	-1.91879	-0.942124	-2.04115	-0.828333	-0.688586	-1.83159	-2.8211	-0.703826	-2.18375	-1.65311	-0.723834	-2.07003	-0.793781	-1.56942	-0.956357	-1.98752	-2.4258	-0.0359841	-2.03518	-0.918465	3.67497	0.0707538	0.446841	-1.54728	-0.262318	-1.95947	3.29718	-2.85303	-3.333	2.64316	4.88496	-2.47823	2.6146	-0.854138	-0.122974	3.05059	-1.3056	-1.36376
	PCA Dimension - 2	-1.54617	-1.56368	0.927853	0.48285	-2.2429	2.6738	-1.27604	0.670443	-1.25819	0.695679	0.0788395	-2.35301	-0.290614	-0.495128	-1.43608	-0.564562	-2.49258	3.16061	-1.0511	-0.296699	1.54201	-1.61178	-1.18282	-1.83201	-3.21053	1.05099	0.0571595	-1.11838	-0.57823	-1.9235	-1.21605	0.315404	-1.02485	-2.36065	-0.600367	-1.54651	-2.04952	-3.54376	-1.98298	-0.471378	-1.81035	-0.899269	-0.839193	-1.12359	0.550671	0.705418	2.15033	1.05123
	Classification Index	1	1	1	1	2	2	1	1	1	1	1	1	1	1	1	1	1	1	1	1	1	1	1	1	1	1	1	1	1	1	2	1	1	1	1	1	2	1	1	2	2	1	2	1	1	2	1	1
	(1 - SC neuron, 2 - RGC axon)
[truncated: 2,900 more columns]
