# Supplementary material for: High-density electrode recordings reveal strong and specific connections between retinal ganglion cells and midbrain neurons
Source: Nat Commun. 2022 Sep 5;13:5218. doi: 10.1038/s41467-022-32775-2 (PMC9445019; doi:10.1038/s41467-022-32775-2)
Supplement: Supplementary file 4 — Source Data [file 41467_2022_32775_MOESM4_ESM.zip › source_data_Figure6.xlsx]

## Sheet: Figure 6c
Figure 6c
		Median	Standard deviation	N	Raw data	RGC axon 1	RGC axon 2	RGC axon 3	…
	d(RF-RF) (RF spacing)					0.907749	1.04953	1.75594	1.09225	1.28921	0.878294	1.01222	2.0961	2.77879	6.09925	4.58895	4.81203	3.02167	5.72925	4.80511	7.51581	8.52594	8.13599	9.29743	7.60357	9.91589	10.1203	9.81706	11.982	11.4946	2.35266	5.69359	10.1435	8.85794	1.68486	15.6858	11.7684	10.3746	6.91612	4.94791	3.64777	1.39152	2.4327	5.44364	3.94626	4.50341	2.07412	5.15543	4.081
	d(AF-AF) (RF spacing)					0.385738	0.567237	1.56933	0.829476	1.50679	1.24562	0.436097	2.06614	1.51712	4.51421	3.9713	3.07742	3.09482	5.40546	4.9866	6.05894	6.40918	6.64578	7.58688	7.0294	7.97144	9.32315	9.55193	11.2123	11.1765	0.561813	4.73291	9.00499	7.83146	2.04081	14.5538	10.8301	8.93075	5.79474	3.40524	2.28909	1.64668	1.3489	4.4593	3.78642	2.99494	2.73968	5.15163	4.7464
	d(RF-RF)/d(AF-AF)	1.02899	0.40513	471		2.35328	1.85024	1.11891	1.3168	0.855603	0.705107	2.3211	1.0145	1.83162	1.35112	1.15553	1.56366	0.976363	1.0599	0.963604	1.24045	1.33027	1.22423	1.22546	1.08168	1.24393	1.0855	1.02776	1.06865	1.02846	4.18761	1.20298	1.12643	1.13107	0.825586	1.07779	1.08664	1.16167	1.19352	1.45303	1.59355	0.84505	1.80346	1.22074	1.04221	1.50367	0.757067	1.00074	0.859808
						RGC axon 1	RGC axon 2	RGC axon 3	…
	a(RF-RF) (deg)					67.3915	45.2264	22.1651	62.504	104.784	42.2798	50.1045	131.038	80.9334	29.9898	26.797	56.7867	41.0875	99.1016	58.0141	120.569	79.482	21.4679	127.42	86.3327	28.3186	6.85074	107.471	66.3833	8.36917	13.0987	19.9494	154.948	113.861	55.8464	34.3786	27.5278	47.4773	122.487	59.8178	62.6696	34.8615	87.6259	24.9563	24.0812	98.4061	35.7365	10.7802	57.1807
	a(AF-AF) (deg)					119.8	73.632	46.1677	36.4004	92.1493	55.7489	23.8	114.654	90.8545	14.2187	19.1779	33.3966	25.6768	104.367	78.6901	162.165	136.488	57.7978	128.206	102.529	23.8387	33.9591	96.8988	71.222	7.4681	65.2659	31.3068	141.959	116.282	37.5922	20.2056	13.7535	45.0603	134.669	59.4647	75.2046	14.1288	120.541	45.336	42.1277	92.5416	17.337	27.999	72.1991
	a(RF-RF)/a(AF-AF)	1.039	2.04188	2913		0.562535	0.614223	0.4801	1.71712	1.13711	0.758397	2.10523	1.14289	0.890803	2.10917	1.39729	1.70038	1.60018	0.94955	0.737248	0.7435	0.582337	0.371431	0.993873	0.842034	1.18792	0.201735	1.1091	0.932062	1.12066	0.200697	0.637223	1.0915	0.979174	1.48559	1.70144	2.00152	1.05364	0.909541	1.00594	0.833321	2.46741	0.726941	0.550474	0.571625	1.06337	2.06129	0.385023	0.791986
[truncated: 2,869 more columns]

## Sheet: Figure 6e
Figure 6e
		Median	Q1	Q3	Maximum	N	Raw data:	RGC-OT pair 1	RGC-OT pair 2	RGC-OT pair 3	…
Zebra finch	Efficacy (%)	4.49259	2.07022	10.1635	39.2666	105		3.46164	6.72549	4.04315	2.18008	3.74175	6.87602	22.9377	39.2666	15.6802	12.9769	9.96724	8.77445	15.9786	27.2838	24.0272	7.08995	13.8753	3.8817	10.1711	2.40684	13.2286	-1.48462	0.431791	2.59075	1.88442	2.49046	6.79572	1.33418	2.07022	2.66082	6.32893	0.951101	4.49259	-0.00537649	1.47396	2.35087	1.01751	2.20847	6.40391	1.51688	4.83787	0.944595
[truncated: 63 more columns]

## Sheet: Figure 6f
Figure 6f
		Median	Q1	Q3	Maximum	N	Raw data:	RGC-OT pair 1	RGC-OT pair 2	RGC-OT pair 3	…
Zebra finch	Contribution (%)	9.28709	4.89903	19.0105	58.8387	105		0.734498	6.75332	6.40302	0.362489	0.546633	4.0428	22.7816	19.0105	16.4249	22.2531	8.52977	4.03073	5.13788	58.8387	21.8374	11.0832	19.9239	6.14507	15.8908	19.5434	5.30096	5.15756	3.38579	14.1214	13.4094	8.96496	3.90195	3.00839	10.7432	9.22885	9.28709	7.90965	16.3081	12.0909	14.3099	12.0121	4.52252	3.92538	4.40266	4.75183	8.79039	6.05666
[truncated: 63 more columns]

## Sheet: Figure 6g
Figure 6g
		N	Raw data:	RGC-OT pair 1	RGC-OT pair 2	RGC-OT pair 3	…
Zebra finch	Similairty	43		0.604161	0.691936	0.562907	0.392372	0.261351	0.639726	0.2421	0.295795	0.650423	0.730332	0.686567	0.466026	0.544287	0.838296	0.668342	0.676843	0.749694	0.772299	0.707168	0.421055	0.688456	0.686256	0.689185	0.776585	0.691441	0.255853	0.708152	0.726991	0.466713	0.703841	0.435667	0.667451	0.284334	0.61209	0.657181	0.65171	0.302019	0.618326	0.557446	0.526662	0.616494	0.699978	0.593038
	Efficacy (%)	43		7.08995	13.8753	10.1711	8.21819	6.65368	5.96418	7.54021	6.19623	5.56281	17.8695	8.16204	2.37842	3.25589	28.7261	14.5286	5.24492	5.44811	12.9746	19.1411	3.63428	18.2045	4.31917	15.9181	16.4776	13.5143	6.2365	14.5407	13.3706	11.0773	10.1635	2.24058	11.9829	1.24197	7.89201	17.935	6.6384	1.2133	13.9483	8.91778	3.28583	5.02934	22.5039	6.78394
	Contribution (%)	43		11.0832	19.9239	15.8908	4.19915	2.39939	16.9084	1.45115	5.58521	13.5326	16.0489	17.1446	27.6154	32.3825	56.8425	37.0015	35.3407	28.7986	12.0024	12.826	8.06193	18.56	32.4901	24.9385	29.3365	20.1967	4.56511	19.9882	21.9416	19.7716	19.5904	7.76104	9.41473	14.8954	26.9197	36.1945	20.8358	3.58573	33.1425	56.9079	2.90397	14.5201	25.8706	15.2277
	Log Efficacy (%)	43		0.850643	1.14224	1.00737	0.914776	0.823062	0.775551	0.877383	0.792128	0.745294	1.25211	0.911799	0.376288	0.51267	1.45828	1.16222	0.719739	0.736246	1.11309	1.28197	0.560418	1.26018	0.6354	1.20189	1.21689	1.13079	0.794941	1.16258	1.12615	1.04444	1.00704	0.350361	1.07856	0.094112	0.897188	1.2537	0.822064	0.0839696	1.14452	0.950257	0.516646	0.701511	1.35226	0.831482
	Log Contribution (%)	43		1.04467	1.29938	1.20114	0.623162	0.3801	1.2281	0.161712	0.74704	1.13138	1.20545	1.23413	1.44115	1.51031	1.75467	1.56822	1.54827	1.45937	1.07927	1.10809	0.906439	1.26858	1.51175	1.39687	1.46741	1.30528	0.659451	1.30077	1.34127	1.29604	1.29204	0.88992	0.973808	1.17305	1.43007	1.55864	1.31881	0.554577	1.52039	1.75517	0.462993	1.16197	1.41281	1.18264
	﻿Pearson correlation coefficient
	Similarity vs. Log Efficacy	0.628094
	Similarity vs. Log Contribution	0.71499
