# Supplementary material for: High-density electrode recordings reveal strong and specific connections between retinal ganglion cells and midbrain neurons
Source: Nat Commun. 2022 Sep 5;13:5218. doi: 10.1038/s41467-022-32775-2 (PMC9445019; doi:10.1038/s41467-022-32775-2)
Supplement: Supplementary file 4 — Source Data [file 41467_2022_32775_MOESM4_ESM.zip › source_data_FigureS4.xlsx]

## Sheet: Figre S4a
Figure S4a
		Average	Standard deviation	N	Raw data:	data1	data2	data3	…
Amp. Min (uV)	SC neurons	-53.2915	31.1298	1829		-32.029	-52.9118	-34.8655	-36.7507	-39.8174	-32.2831	-31.2599	-46.5614	-59.418	-31.5989	-63.2574	-33.0914	-26.4698	-57.2292	-42.2833	-34.8035	-33.5536	-53.4728	-42.0235	-45.8217	-53.9567	-35.7726	-25.4853	-41.5586	-37.7762	-48.8002	-52.6858	-57.3581	-89.5619	-96.7872	-56.3498	-60.352	-49.2952	-37.1517	-32.3495	-73.5692	-92.0649	-55.0054	-68.7942	-49.008	-37.8849	-43.8833	-55.7686	-33.5757
	RGC axons	-52.4409	28.9769	1199		-22.8076	-33.3075	-54.4295	-25.3779	-64.7607	-36.3595	-68.4419	-59.9111	-37.8802	-33.6968	-28.7837	-59.528	-77.9875	-49.6061	-51.4558	-38.468	-15.7506	-29.65	-25.4925	-44.4281	-53.4967	-46.7993	-80.8966	-35.071	-97.9772	-92.2253	-101.942	-18.4892	-56.6562	-38.3447	-30.0872	-27.7057	-22.5024	-45.0152	-26.0912	-31.3501	-56.7297	-42.7151	-56.9886	-47.0107	-34.9722	-54.8484	-43.1105	-62.1432
						data1	data2	data3	…
Amp. Max (uV)	SC neurons	28.5933	18.5902	1829		19.7391	21.0598	19.1947	25.9282	14.1987	13.5842	20.5536	23.3978	38.1365	25.4948	48.1497	13.2702	14.2426	45.557	27.57	22.1196	23.1122	23.2333	24.0407	30.1167	21.7121	25.3275	20.5042	27.7164	33.4625	26.8159	32.4285	18.7928	25.2273	43.7744	35.5243	39.8754	52.0311	18.7606	22.5499	48.3594	93.661	39.1366	42.0013	24.5575	18.9129	25.333	24.3973	18.4736
	RGC axons	27.8737	17.5311	1199		11.2596	19.8112	20.8639	14.3896	27.3787	16.4564	21.6732	18.415	14.2761	16.2293	7.18761	36.4523	18.1379	17.0501	15.55	28.5134	9.79833	8.72928	11.7358	18.1742	23.1765	19.9028	39.7048	17.7903	44.5727	39.2584	64.5336	6.79783	29.7765	19.0746	14.2663	15.3524	18.2066	26.2056	17.9737	23.6488	20.5782	19.4333	19.4767	11.4599	9.89927	20.6138	23.2582	25.0511
						data1	data2	data3	…
Firing rate (spikes/s)	SC neurons	2.98203	3.66361	1829		0.88316	0.706723	0.452985	3.27296	12.6991	19.0721	11.2894	0.767745	1.72392	12.2612	2.664	2.12602	4.37554	0.863664	0.837345	17.1765	2.93061	1.53676	10.5959	6.22803	1.04566	13.0076	10.7037	6.57603	1.34355	4.53044	10.5855	0.547247	3.89088	0.912891	2.22837	5.05205	0.20958	3.31039	5.44479	0.652525	0.846313	7.17592	1.26421	1.49065	4.48969	2.20108	4.88935	8.31057
	RGC axons	5.89995	4.62451	1199		2.55073	12.0347	21.9263	16.93	8.93191	5.40141	20.06	2.81724	2.30226	11.3359	1.2992	5.85362	6.09263	11.7487	4.45723	1.5609	1.30106	3.69004	4.76568	12.2742	8.51908	12.8108	3.30241	10.2561	1.60399	1.68896	0.945052	0.658002	0.467524	5.18758	2.2181	0.383623	0.707222	1.43405	7.49252	0.31026	0.576635	1.14438	1.56455	0.427628	1.38006	0.453888	0.703027	4.5147
						data1	data2	data3	…
Spread (um)	SC neurons	88.6933	34.5238	1829		100	40	80	50	50	60	50	80	70	60	40	90	90	70	140	60	100	140	60	60	130	60	90	100	90	90	70	140	50	50	50	50	110	100	70	80	80	90	90	80	120	90	60	70
	RGC axons	118.982	31.4289	1199		170	100	120	150	140	170	70	140	120	130	90	100	120	120	120	70	170	140	160	90	150	80	170	130	140	120	170	140	90	110	120	170	110	160	90	110	120	130	90	130	140	80	110	100
						data1	data2	data3	…
RF sl (°)	SC neurons	10.9788	2.9212	772		7.46353	7.46353	7.97885	9.77205	11.6311	9.35603	4.88603	6.30783	8.92062	4.88603	13.5288	6.30783	5.6419	12.6157	8.46284	8.92062	12.2962	7.97885	8.46284	4.88603	7.46353	10.1711	6.30783	9.35603	8.92062	8.46284	14.1047	8.92062	8.46284	14.1047	11.2838	6.30783	6.90988	7.46353	7.97885	8.92062	7.97885	10.9255	7.97885	9.35603	7.97885	9.77205	7.97885	11.9683
	RGC axons	11.8941	3.78676	476		6.30783	3.98942	10.1711	5.6419	8.92062	6.90988	7.97885	9.35603	8.46284	7.97885	7.46353	8.92062	8.92062	7.46353	8.46284	9.35603	7.97885	7.97885	7.97885	7.97885	7.97885	7.97885	7.97885	8.46284	8.46284	7.97885	6.30783	7.97885	7.97885	7.97885	10.555	9.77205	13.2314	12.9272	16.689	17.6168	18.4982	12.2962	13.2314	6.90988	6.90988	8.46284	7.46353	6.90988
						data1	data2	data3	…
RF sd (°)	SC neurons	8.5565	1.19208	531		7.97885	7.97885	5.6419	8.92062	8.46284	7.97885	5.6419	6.90988	7.46353	8.92062	6.90988	9.35603	10.9255	6.90988	9.35603	8.46284	7.97885	6.30783	8.46284	9.77205	8.46284	7.97885	7.97885	5.6419	10.555	7.97885	7.97885	7.97885	8.46284	7.97885	9.77205	9.77205	8.46284	9.35603	7.97885	9.35603	9.35603	7.46353	7.97885	6.90988	10.1711	8.46284	7.97885	10.1711
	RGC axons	8.01986	0.814224	640		7.46353	7.46353	7.46353	6.90988	6.30783	6.30783	6.30783	7.46353	6.30783	8.46284	7.97885	9.35603	7.97885	7.97885	7.97885	7.97885	8.46284	7.97885	7.46353	7.97885	7.46353	8.46284	7.97885	8.46284	8.46284	7.46353	7.97885	7.46353	9.35603	9.35603	8.46284	8.46284	7.97885	8.92062	8.92062	9.35603	8.46284	10.1711	7.97885	8.92062	8.92062	8.92062	8.92062	8.92062
[truncated: 1,785 more columns]

## Sheet: Figure S4b
Figure S4b
		Average	Standard deviation	N	Raw data:	data1	data2	data3	…
Isolation dist. (a.u.)	SC neurons	68.9222	62.0033	1829		66.8073	94.7843	42.1374	44.1225	76.7058	115.138	1042.77	42.0247	54.0956	320.059	50.3852	40.9065	81.3222	53.5888	39.2858	407.048	58.6312	51.6217	289.688	84.4735	39.4069	111.692	80.5531	53.8033	43.2366	62.6509	60.7652	32.1759	56.7929	43.219	61.4155	66.1653	33.3567	59.9309	68.8338	46.4757	66.9778	70.2868	45.8873	77.6685	52.323	47.079	61.6085	59.7287
	RGC axons	86.9588	141.5	1199		64.1597	91.4946	82.6399	98.7425	65.1315	62.1095	112.627	59.1285	47.3339	94.1985	32.2577	98.512	52.4538	64.4846	67.3156	66.7204	60.2566	77.4363	68.4301	141.623	187.678	264.182	154.073	174.145	116.927	120.402	43.0972	29.5527	36.1933	77.1228	53.2681	30.2551	64.9102	54.506	67.753	51.0767	70.0214	30.8992	51.5342	34.2995	34.2978	67.0176	67.1269	50.1135
						data1	data2	data3	…
ISI (% of total spikes)	SC neurons	0.010711	0.0106448	1829		0.0110387	0.0137931	0.0215193	0.0029785	0.000767631	0.000511114	0.000863483	0.0126984	0.00565451	0.000795045	0.00365912	0.00458505	0.00222782	0.0112867	0.0116414	0.000567524	0.00332624	0.00634357	0.000919997	0.00156521	0.00932401	0.000750531	0.000910739	0.0014824	0.00725531	0.00215174	0.000920895	0.0178158	0.00250539	0.0106781	0.00437464	0.00192957	0.0465116	0.00294464	0.00179035	0.0149522	0.0115181	0.00135844	0.00771069	0.00653979	0.00217118	0.00442889	0.0019937	0.00117299
	RGC axons	0.0052792	0.00699594	1199		0.00382161	0.000809992	0.000444583	0.000575795	0.00109143	0.00180479	0.000485949	0.00346009	0.00423424	0.000859919	0.00750356	0.00166531	0.00160105	0.000829951	0.00218799	0.00854555	0.0102522	0.00361481	0.00279893	0.00108673	0.00156578	0.00104125	0.0040391	0.00130059	0.00831878	0.00789827	0.0141163	0.0202716	0.0285307	0.00257129	0.00601431	0.0347705	0.0188608	0.00930146	0.00178031	0.0429923	0.0231321	0.0116496	0.00852006	0.0311721	0.00965904	0.0293686	0.0189609	0.00173091
						data1	data2	data3	…
SNR (a.u.)	SC neurons	2.28389	1.11959	1829		2.03865	2.29702	1.75607	1.90585	1.87164	1.65061	1.60632	1.42531	1.50285	2.19018	1.93861	1.73367	1.26939	2.2376	1.80969	1.90431	1.74226	2.27367	2.35031	2.91867	1.89717	2.18354	1.08612	1.68353	1.96723	2.60356	1.60384	1.52462	3.30061	2.7613	2.48871	2.40766	1.09092	1.36165	1.39384	2.07816	3.20572	2.38403	1.22491	1.91911	1.15903	1.61254	2.10768	1.54722
	RGC axons	2.08735	0.933925	1199		1.28039	1.5688	2.31866	0.849182	2.01013	1.4544	2.03874	1.47425	1.43458	1.52207	0.63619	2.50495	1.58409	1.35137	1.92089	1.35539	0.796797	1.18812	1.00635	1.06848	2.16915	2.11532	2.56899	0.899202	1.94712	2.01925	0.360831	0.629322	1.5212	0.822056	1.16975	0.744346	2.12314	1.07747	1.26502	0.89111	0.898595	0.929438	1.32583	0.941728	0.848719	1.691	2.00735	1.53672
						data1	data2	data3	…
Silhouette score (a.u.)	SC neurons	0.0711257	0.085132	1817		0.0939671	0.0433993	-0.0422854	0.0343412	0.0343412	0.0902561	0.106586	0.0670665	0.113822	0.0620241	0.0701187	0.0620241	0.070153	0.0738635	0.055738	0.0732593	0.055738	0.0730563	0.0910371	0.122579	0.0809621	0.096249	0.0917159	0.0507544	0.00608618	0.0646501	0.08583	-0.0414341	0.139229	0.16453	0.0794097	0.0646927	-0.0756863	0.0329594	0.0555898	0.155419	0.0501394	0.114472	0.114472	0.1073	0.0390825	0.0479657	0.0832781	0.0869956
	RGC axons	0.0733342	0.0712311	1197		0.0149691	0.0697844	0.0507544	0.0827137	0.08583	0.0471004	0.0626577	0.0326023	0.0364984	0.0869887	0.0400576	0.127558	0.0218778	0.0706236	0.073756	0.118433	0.0306454	0.111788	0.056074	0.0691619	0.246098	0.133728	0.325935	0.0225999	0.119127	0.186822	-0.0662988	-0.209651	-0.299218	0.0316185	0.00640468	-0.379438	-0.221474	0.0921716	0.0650607	-0.304265	-0.102527	-0.0758699	-0.0388285	0.0357321	-0.0173225	0.0611249	0.0686252	0.0570258
						data1	data2	data3	…
Max drift (a.u.)	SC neurons	22.6244	16.8794	1829		24.86	23.74	40.35	13.82	21.69	28.03	30.7	20.93	48.94	36.38	18.77	37.67	32.93	43.56	50.49	38.62	47.42	61.08	48.44	50.14	41.18	44.23	41.05	56.62	24.59	54.66	47.64	17.53	35.73	40.17	40.03	41.61	36.24	58.63	35.43	42.14	39.95	40.35	44.94	26.69	53.26	31.8	25.55	47.61
	RGC axons	25.8722	18.4434	1199		50.4	42	47.46	28.33	42.68	33.91	46.1	41.69	43.51	24.21	40.96	36.69	25.16	43.42	19.49	14.35	29.24	13.16	13.47	5.76	20.35	12.96	22.85	32.77	12.13	14.93	70.35	28.73	25.08	15.15	20.44	25.79	31.71	8.73	12.7	33.15	14.81	51.09	53.57	26.13	40.08	12.93	42.1	43.87
						data1	data2	data3	…
Amp. Cutoff (a.u.)	SC neurons	0.190148	0.202435	1829		0.5	0.286946	0.258309	0.346066	0.0137239	0.156663	0.0386407	0.5	0.0126413	0.144974	0.00593074	0.5	0.5	2.9208e-05	0.132869	0.00189178	0.5	0.0233109	0.00359946	0.00158943	0.130493	0.00229819	0.0486954	0.405837	0.0403432	0.00261024	0.0181093	0.5	0.5	0.0322005	0.0034243	0.0964508	0.154983	0.5	0.5	0.00390363	2.98068e-05	0.00591275	0.00136682	0.00424348	0.267364	0.5	0.00365604	0.366326
	RGC axons	0.132356	0.179443	1199		0.5	0.0917257	0.00391848	0.135135	0.0187503	0.331863	0.000300867	0.0422022	0.0671317	0.0257893	0.5	0.000750655	0.0024833	0.0221105	0.00173214	0.00629646	0.5	0.5	0.365	0.00513724	7.90203e-05	0.00419479	0.000324692	0.0336376	0.00533839	0.00118213	0.5	0.5	0.298264	0.00743726	0.0744852	0.160544	0.0122058	0.5	0.0917947	0.000111256	0.0298533	0.5	0.20858	0.0918489	0.5	0.0403996	0.00972575	0.5
[truncated: 1,785 more columns]

## Sheet: Figure S4c
Figure S4c
		Average	Standard deviation	N	Raw data:	data1	data2	data3	…
Amp. Min (uV)	SC neurons	-54.5678	28.7502	638		-28.8286	-34.0681	-43.0842	-20.1093	-38.2095	-37.6852	-27.7995	-30.8008	-58.4539	-33.3656	-36.3355	-34.6628	-62.3391	-24.8852	-28.1494	-31.1081	-34.0996	-25.7675	-22.9253	-24.6058	-60.8172	-34.5701	-31.7903	-20.3337	-11.0639	-55.4784	-73.736	-35.0868	-28.669	-22.0998	-74.0577	-41.8993	-70.4624	-25.7763	-36.5263	-26.0329	-32.4593	-45.7439	-54.7191	-34.948	-33.3754	-38.6107	-33.872	-43.519
	RGC axons	-67.2367	47.1087	193		-42.3047	-34.2414	-44.6005	-68.1295	-40.3434	-33.3795	-48.1362	-55.7494	-146.146	-77.842	-57.7426	-53.9864	-35.4713	-44.5738	-53.9349	-49.1501	-49.7891	-40.3816	-23.1535	-86.4598	-160.258	-99.2017	-20.2494	-31.9711	-69.4459	-55.113	-93.6169	-80.751	-87.4664	-37.0133	-127.853	-34.3131	-43.196	-54.868	-48.9251	-105.862	-58.1846	-86.5253	-37.0088	-67.727	-63.2039	-38.0174	-84.3693	-76.7709
						data1	data2	data3	…
Amp. Max (uV)	SC neurons	28.9014	14.8949	638		20.4147	21.9728	24.0839	15.3727	22.5573	27.1874	11.7146	18.389	31.9336	21.7463	26.5589	19.6199	34.2793	20.3077	22.1139	31.0658	22.0485	16.5609	9.57521	16.2834	22.6462	18.4505	18.5396	12.7952	6.49006	31.3013	51.862	30.8046	21.8681	10.5487	37.9521	38.6564	40.5992	11.9774	22.085	15.4568	11.6871	22.0259	40.6329	23.6775	26.3359	31.1309	38.7132	20.9446
	RGC axons	32.6998	22.6873	193		21.2933	11.5875	28.2111	26.2663	22.3653	7.45343	32.611	21.15	26.5777	29.7671	20.7596	19.5836	21.899	23.1536	17.0357	15.141	14.0457	8.75632	11.7677	20.5614	46.5881	26.2933	12.8764	17.0196	26.1473	13.3743	32.7771	30.1159	22.5286	14.6516	68.9236	22.0145	30.8075	22.4324	32.7164	52.9728	24.4216	42.6233	15.3663	28.0206	45.4332	20.629	38.587	44.2283
						data1	data2	data3	…
Firing rate (spikes/s)	SC neurons	4.67284	6.58819	638		0.636583	3.88754	0.509061	3.86366	12.2246	20.767	3.39003	0.580696	6.84853	2.35685	13.311	8.68699	1.19212	4.03312	0.644371	6.60812	12.148	6.05824	2.19218	3.05582	0.619894	0.94623	3.42521	2.16899	0.499219	2.09538	23.7915	1.05475	9.42353	0.222864	4.30956	6.53409	3.34193	0.275805	8.6543	2.18509	6.80553	19.0154	8.83752	5.84987	3.27962	19.5198	20.5334	14.1945
	RGC axons	1.40042	1.74569	193		7.84757	1.27	0.965229	0.950999	1.58034	2.71843	0.579366	0.899791	0.478179	0.493199	2.58448	0.650161	0.52157	1.39387	0.79834	1.50832	1.1342	1.98347	1.7063	0.494092	0.279003	1.34918	0.812261	1.26557	0.624824	0.755987	0.557683	0.478168	0.62235	1.00067	1.48615	0.77331	0.241881	0.510232	0.224988	1.43558	0.55693	0.884997	2.8618	0.823849	0.419226	0.731944	0.530456	0.566911
						data1	data2	data3	…
Spread (um)	SC neurons	76.8182	38.1569	638		50	100	80	110	130	120	150	130	80	130	70	120	60	120	80	80	90	120	160	100	80	120	80	150	90	110	90	90	60	70	80	80	110	90	60	80	60	50	40	40	70	70	50	40
	RGC axons	97.9793	37.3547	193		100	130	70	60	90	130	90	80	80	150	90	110	90	60	80	100	130	150	170	120	110	110	140	110	120	140	120	120	120	120	110	140	100	130	50	70	40	80	170	80	70	90	100	70
						data1	data2	data3	…
RF sl (°)	SC neurons	2.31347	0.733908	147		1.99471	3.73176	4.23142	1.99471	1.99471	1.41047	2.44301	1.99471	1.41047	2.44301	1.41047	1.99471	2.82095	3.45494	2.82095	2.44301	1.99471	1.99471	2.44301	1.99471	1.99471	1.99471	2.82095	2.44301	1.41047	1.41047	2.44301	3.15392	3.45494	3.45494	3.73176	2.82095	1.41047	1.99471	2.82095	3.73176	3.15392	3.45494	2.44301	3.45494	4.88603	1.99471	2.82095	1.41047
	RGC axons	2.38723	0.818326	116		3.73176	1.99471	1.99471	3.73176	2.44301	1.99471	2.44301	2.82095	1.41047	1.99471	3.15392	1.99471	1.41047	1.99471	1.99471	2.44301	1.99471	3.45494	1.99471	3.45494	2.44301	3.15392	2.44301	1.99471	5.98413	4.23142	3.73176	4.46031	1.41047	1.99471	1.99471	1.41047	3.45494	3.15392	3.15392	1.99471	2.82095	2.44301	2.82095	1.99471	2.44301	1.41047	2.44301	2.44301
						data1	data2	data3	…
RF sd (°)	SC neurons	2.17745	0.692249	151		3.45494	2.44301	1.41047	1.99471	1.41047	1.41047	1.41047	1.41047	1.41047	1.99471	1.41047	3.73176	1.99471	2.82095	1.41047	1.41047	1.41047	2.44301	2.44301	2.44301	3.45494	1.99471	2.82095	2.82095	3.15392	1.99471	2.44301	1.99471	2.44301	1.99471	1.99471	1.99471	2.44301	3.45494	1.99471	1.99471	1.99471	2.82095	1.99471	2.44301	2.44301	1.41047	1.41047	3.15392
	RGC axons	2.19081	0.713836	126		1.41047	1.41047	1.41047	1.41047	1.41047	1.41047	1.99471	1.41047	1.41047	1.41047	1.99471	1.99471	1.99471	3.45494	3.45494	3.45494	1.41047	3.45494	3.15392	1.99471	2.44301	1.99471	3.73176	3.15392	1.99471	1.99471	1.99471	1.41047	1.99471	3.98942	3.15392	3.15392	3.45494	1.41047	2.82095	1.99471	1.99471	2.44301	1.99471	1.99471	3.15392	2.82095	2.82095	2.44301
[truncated: 594 more columns]

## Sheet: Figure S4d
Figure S4d
		Average	Standard deviation	N	Raw data:	data1	data2	data3	…
Isolation dist. (a.u.)	SC neurons	99.1247	140.94	631		96.3471	82.6494	42.6338	89.3136	92.7775	304.012	257.169	43.7568	54.007	40.9036	206.636	86.8161	52.6437	90.4095	37.9023	171.746	170.959	nan	94.8266	563.261	33.858	30.024	54.9911	37.7902	42.44	69.8373	376.404	54.2489	306.826	74.6773	46.6637	172.925	336.201	26.2355	100.891	43.4611	70.3781	232.902	168.236	88.488	63.3413	199.614	273.281	133.533
	RGC axons	45.7667	29.7544	182		189.545	29.5247	66.4532	41.5342	39.5465	33.0724	37.2071	19.4957	15.7943	23.659	30.3166	21.531	23.4512	41.1034	32.9757	39.5881	63.196	40.8644	nan	33.0427	28.2566	44.1147	25.8015	35.2697	29.1903	25.6202	31.5684	27.8295	29.4254	34.7317	55.44	40.5935	40.5778	53.2609	37.4238	77.7484	46.0658	38.0717	31.4715	50.6744	31.99	33.2117	17.404	21.8983
						data1	data2	data3	…
ISI (% of total spikes)	SC neurons	0.00888469	0.00977008	638		0.0134535	0.00220196	0.0168124	0.00221513	0.000700123	0.000412121	0.00252461	0.0147449	0.00124969	0.00363148	0.000642967	0.000985212	0.00717927	0.00212206	0.013282	0.00129517	0.000704543	0.00141277	0.00390533	0.00280096	0.0138064	0.00904568	0.00249888	0.00394649	0.0171527	0.00408463	0.000359737	0.00811425	0.000908207	0.0384025	0.00306363	0.00130983	0.00256095	0.0318674	0.00101495	0.00401994	0.00129066	0.000461922	0.000993907	0.0015015	0.00267831	0.000449988	0.000427776	0.000618804
	RGC axons	0.0145168	0.0113063	193		0.00109113	0.00674354	0.00910001	0.00925412	0.00555895	0.00323217	0.0151607	0.00976944	0.0184128	0.0178348	0.00340333	0.0135263	0.0168492	0.00630239	0.0110072	0.00582615	0.00948677	0.005428	0.00630955	0.0217817	0.0386399	0.00797894	0.0132468	0.00850196	0.0172444	0.0142369	0.0193125	0.0225023	0.017319	0.0107527	0.00724323	0.013914	0.044484	0.0210881	0.0478469	0.00749513	0.0193311	0.0121877	0.00377273	0.013328	0.0261917	0.0150015	0.0207039	0.0193686
						data1	data2	data3	…
SNR (a.u.)	SC neurons	2.32284	1.2072	638		2.01424	2.1832	2.16407	1.22815	2.67971	2.61617	0.951745	1.61809	2.58238	2.126	2.07465	2.12018	1.76182	1.86664	1.53076	2.29986	2.31993	2.09451	0.99099	1.34715	2.38412	1.39449	1.54725	1.01867	0.590291	2.66812	4.01832	2.54374	1.99868	0.815788	3.19892	3.23027	2.43543	1.20869	2.46354	1.77022	1.98991	3.61866	3.86772	2.7068	2.84296	3.28494	3.16111	2.8419
	RGC axons	1.45188	0.876664	193		1.73828	0.943203	3.5863	1.99182	1.17199	0.665864	0.905483	0.66261	1.35604	0.816699	1.01147	0.669822	0.646044	0.899956	0.864117	0.837819	1.59661	0.696041	0.43878	1.01577	1.2388	1.02955	0.442293	0.71394	0.730011	0.679379	1.04014	0.814327	0.769675	0.862871	2.13603	0.851962	1.30145	1.31049	1.99778	3.46869	1.32728	2.1694	0.560294	1.15333	1.04055	0.857747	1.35315	1.21821
						data1	data2	data3	…
Silhouette score (a.u.)	SC neurons	0.0855641	0.0658185	637		0.0769197	0.120945	0.0881717	0.0739576	0.16133	0.175199	0.0254507	-0.000480969	0.15105	0.0600411	0.133046	0.103865	0.0328404	0.0870866	0.0237891	0.0948547	0.145577	0.137467	0.0657435	0.0669068	0.05198	0.088002	0.05198	0.0492386	0.0142923	0.0863053	0.1381	0.0384496	0.130849	0.0429338	0.0600411	0.14965	0.081024	-0.0279418	0.0777515	-0.0123097	0.0465277	0.0914329	0.180626	0.0632022	0.0811434	0.0977545	0.128602	0.0406406
	RGC axons	0.0563834	0.0806814	193		0.147514	0.0387675	0.0737654	-0.0394857	-0.00470163	-0.0468655	0.0264503	-0.0352644	-0.014872	0.0175225	-0.0484564	-0.0738254	0.0041531	0.0255823	-0.0667786	0.00708831	0.103545	0.0149543	0.0402502	0.0043153	0.232962	0.0436246	-0.0647167	-0.00217688	-0.0694161	-0.00307894	0.0350391	0.0631815	-0.0473375	-0.0546847	0.201979	0.027515	-0.0318691	0.0748363	-0.0807642	0.115948	0.0109519	-0.0038298	-0.0326593	0.0554457	0.0554457	0.0436803	0.0436803	0.109609
						data1	data2	data3	…
Max drift (a.u.)	SC neurons	16.2208	13.5015	638		31.18	24.95	11.46	17.11	21.27	19.07	45.52	80.17	33.81	105.23	9.72	29.83	14.83	10.06	36.54	46.65	8.78	10.13	20.51	36.48	19.54	29.43	16.2	37.17	83.35	33.54	19.78	17.58	6.84	55.72	81.4	13.69	58.42	30.11	3.33	49.86	30.68	1.66	13.14	5.66	23.6	5.75	3.75	9.25
	RGC axons	30.2504	23.4787	193		28.82	31.56	21.24	19.57	19.33	46.96	84.21	35.38	21.93	32.17	32.64	25.13	57.61	83.5	35.86	28.13	57.11	53.64	53.97	25.3	15.94	19.31	51.84	28.04	23.59	33.64	23.43	27.47	12.73	37.23	8.5	63.16	37.23	39.35	22.6	5.28	18.91	19.88	58.1	41.06	39.75	20.2	12.2	12.04
						data1	data2	data3	…
Amp. Cutoff (a.u.)	SC neurons	0.229435	0.215834	638		0.0482154	0.0394301	0.0470617	0.308661	0.5	0.00729505	0.382512	0.286381	0.00860067	0.5	0.00381949	0.0232093	0.0352481	0.5	0.0876641	0.100755	0.168518	0.0377921	0.475408	0.5	0.0304132	0.0312	0.173653	0.266025	0.116062	0.0292146	9.52324e-07	0.5	0.0509701	0.0795086	0.0117852	0.00148924	0.0116511	0.5	0.00107758	0.5	0.417054	0.0790233	0.00142358	0.213505	0.09049	0.111198	0.000624384	0.266454
	RGC axons	0.228342	0.201245	193		0.030509	0.212244	0.00302732	0.0693256	0.426692	0.5	0.0163866	0.284452	0.109071	0.228391	0.238635	0.471135	0.178416	0.0438291	0.125322	0.473235	0.00751064	0.5	0.44331	0.022134	0.0259393	0.0345126	0.5	0.201045	0.19119	0.489897	0.0335433	0.0146963	0.5	0.486275	0.0047652	0.173318	0.0646562	0.0244657	0.0229983	0.000915022	0.0572565	0.0160248	0.278138	0.0035024	0.0365375	0.5	0.019731	0.102462
[truncated: 594 more columns]
