# Supplementary material for: High-density electrode recordings reveal strong and specific connections between retinal ganglion cells and midbrain neurons
Source: Nat Commun. 2022 Sep 5;13:5218. doi: 10.1038/s41467-022-32775-2 (PMC9445019; doi:10.1038/s41467-022-32775-2)
Supplement: Supplementary file 4 — Source Data [file 41467_2022_32775_MOESM4_ESM.zip › source_data_Figure1.xlsx]

## Sheet: Figure 1f
Figure 1f
		Average	Standard deviation	N	Raw data:	SC neuron 1	SC neuron 2	SC neuron 3	…
Firing rate (spikes/s)	Control	6.55309	6.34771	184		8.39141	2.88314	10.5971	1.99809	22.0782	14.3661	18.5434	18.7003	8.62802	1.1701	13.7431	5.00854	1.87182	3.94287	8.71119	4.45341	3.50322	5.36797	18.4591	5.1031	12.6477	16.965	5.50258	7.86602	6.60431	3.15174	19.3904	17.5244	1.25542	20.4588	5.71847	8.11831	2.91037	27.1628	8.10436	11.2903	11.8986	8.97465	1.74327	32.7413	4.06452	4.85891	0.38522	2.07156
	Muscimol	0.290192	0.944572	184		0.00261636	0.0115449	0.0168496	0	0	0	0.831438	0.00255082	0.00297619	0	0	0.0720474	0	0.0106896	0	0	0.0089491	0.0260264	0.163324	0.000859562	0.435929	0.360703	0.00291551	0.459282	0	0.08908	0.0845246	0.0518357	0.0534746	0.0692866	5.27339e-06	0	0.221004	6.33402	0.00892857	0	0.124187	0.0295961	0.00297619	0	0.00297619	0	0	0.00892857
	TTX	0.0080358	0.0763882	184		0.00423729	0	0	0	0	0	0	0	0	0	0	0	0	0	0	0	0	0	0	0	0	0	0	0	0	0	0.00423729	0	0	0	0	0	0	0.973344	0.00849168	0	0.0214055	0.00423729	0	0	0	0	0	0
						RGC axon 1	RGC axon 2	RGC axon 3	…
Firing rate (spikes/s)	Control	12.2569	7.74122	169		19.0089	2.01554	6.82346	9.48337	13.3765	7.47301	0.79049	22.3687	19.8787	31.7625	33.2657	13.0219	13.5623	22.4736	17.539	17.1047	21.1546	15.3898	22.4896	12.8296	10.44	28.9803	30.6473	10.3456	39.597	13.2966	14.3988	20.7651	13.8326	13.7902	13.5831	11.6551	10.5011	9.33524	9.75821	19.0193	9.5302	11.5508	17.6046	11.4837	8.33177	16.3849	21.0163	19.8103
	Muscimol	11.0594	7.32506	169		12.6761	1.13377	4.46828	9.64804	6.55161	6.54133	1.32305	18.5566	8.05265	20.9998	9.08078	11.3222	0.855245	0.497868	10.5303	15.213	14.125	14.2576	17.6058	10.9805	12.0081	21.7896	31.0638	18.1618	33.6848	12.3137	17.4309	30.1493	23.6306	17.7934	16.7674	11.9614	15.1677	12.2322	11.8897	6.49188	14.3911	13.4621	21.6623	13.9866	27.9741	20.6407	20.9065	20.8218
	TTX	0.013498	0.130012	169		0	0.326918	0.0211864	0	0	0	1.6565	0	0.00435179	0	6.32676e-05	0	0	0	0	0	0	0	0	0	0	0	0	0	0	0	0	0	0	0	0	0	0	0.00422833	0	0	0	0	0	0	0	0	0	0
[truncated: 140 more columns]

## Sheet: Figure 1g
Figure 1g
		Average	Standard deviation	N	Raw data:	RGC axon 1	RGC axon 2	RGC axon 3	…
Amplitude (uV)	Control	14.5767	9.06408	203		6.76352	2.18014	3.64077	4.79202	15.5545	4.26603	8.52192	7.38321	11.2038	6.73338	12.824	3.99352	6.93353	19.5604	17.9159	10.5283	2.29608	9.90004	7.51545	19.5838	10.2429	23.4914	20.5759	7.14011	4.82945	1.86642	13.7567	15.0283	15.8046	10.6477	16.4652	1.7864	14.5583	10.1578	17.9646	17.6906	19.7158	18.0214	24.9549	1.50262	7.32793	6.7708	16.5909	9.17945
	Synaptic blocker	1.39469	1.89813	203		1.09793	1.02994	1.14749	4.04638	0.19041	0.898638	4.78706	6.53786	1.63345	3.80568	0.32002	0.471654	0.387681	0.692551	0.574101	1.3089	0.61451	0.116255	0.190985	0.556127	0.889076	1.40119	0.187724	0.106267	0.770878	0.0766375	0.653156	0.24305	0.915855	0.121569	0.123454	1.45342	2.44941	0.501208	0.513703	17.0766	0.131034	0.26867	3.26832	0.420341	0.104458	0.610749	0.569235	0.816693
[truncated: 159 more columns]
