# Supplementary material for: High-density electrode recordings reveal strong and specific connections between retinal ganglion cells and midbrain neurons
Source: Nat Commun. 2022 Sep 5;13:5218. doi: 10.1038/s41467-022-32775-2 (PMC9445019; doi:10.1038/s41467-022-32775-2)
Supplement: Supplementary file 4 — Source Data [file 41467_2022_32775_MOESM4_ESM.zip › source_data_FigureS8.xlsx]

## Sheet: Figure S8f
Figure S8f
		Average	Standard deviation	N	Raw data:	RGC axon 1	RGC axon 2	RGC axon 3	…
	Conduction velocity (m/s)	1.58527	0.581411	14		1.65849	0.886421	1.32188	0.845269	2.78953	1.85877	1.90035	1.26322	2.62857	1.44572	1.3764	1.51178	1.73545	0.971908

## Sheet: FigureS8h
Figure S8h
		Median	Standard deviation	N	Raw data:	RGC axon 1	RGC axon 2	RGC axon 3	…
	d(RF-AF) (RF spacing)	0.413782	0.230099	11		0.664556	0.330873	0.898684	0.0996981	0.535757	0.475898	0.340812	0.318499	0.157597	0.59947	0.413782
						RGC-RGC pair 1	RGC-RGC pair 2	RGC-RGC pair 3	…
	d(RF-RF) (RF spacing)					1.53145	1.38834	3.8907	3.07108	4.59313	5.02214	3.98596	5.42487	2.88827	2.15359	0.456409	2.429	1.6456	3.06168	3.5007	2.45784	3.89956	1.38877	0.645459	2.78833	2.04112	3.29121	3.77775	2.6613	4.08224	1.53262	1.02056	0.826786	1.22448	1.29346	1.13816	2.09927	1.61041	1.7854	1.82563	2.06613	1.44329	2.73845	1.22524	1.02056	0.629304	0.645459	0.912817	1.7798
	d(AF-AF) (RF spacing)					1.21707	1.10846	2.89662	1.94647	3.91044	4.20856	3.02781	5.07242	2.71902	1.39581	1.65225	1.89216	1.07866	3.14251	3.1733	2.32007	4.37842	2.28542	0.851756	2.60051	1.70084	3.25465	3.84176	2.395	4.29867	1.90235	1.14966	0.958701	1.40933	1.31201	0.913485	2.64146	1.44858	1.54464	2.07042	2.26662	1.24237	3.30126	1.31037	0.589729	1.20247	0.884043	1.2465	1.40032
	d(RF-RF)/d(AF-AF)	1.01123	0.289001	55		1.25831	1.2525	1.34319	1.57777	1.17458	1.19332	1.31645	1.06948	1.06225	1.5429	0.276234	1.28372	1.52561	0.974278	1.10317	1.05938	0.890632	0.607665	0.757798	1.07223	1.20007	1.01123	0.983339	1.11119	0.949653	0.805644	0.887703	0.862402	0.868837	0.985867	1.24595	0.794741	1.11172	1.15586	0.88177	0.911545	1.16173	0.829518	0.935031	1.73056	0.523343	0.730122	0.732305	1.271
	a(RF-RF) (RF spacing)					17.0929	22.5185	5.4256	99.5173	126.082	26.5651	126.082	26.5651	1.20742e-06	162.82	63.3025	36.7374	36.7374	63.3897	161.61	135	150.3	146.31	11.3099	163.013	99.6236	35.3764	46.6864	31.3991	12.9641	18.4349	148.601	180	161.565	134.162	102.763	121.198	77.2369	161.959	166.642	174.923	13.3584	63.8785	162	130.601	149.036	49.3987	27.8382	36.0403
	a(AF-AF) (RF spacing)					90.4249	53.1626	37.2623	47.4418	76.3348	28.893	84.9367	37.4949	8.6019	127.126	79.684	50.791	42.1891	42.1333	82.8387	40.7054	115.83	73.6971	32.9917	97.1112	54.9779	14.2725	18.7191	50.5026	59.899	110.402	155.052	154.446	95.1529	142.558	92.0557	157.543	62.3898	160.163	149.334	100.264	5.1111	57.2787	166.845	116.342	133.256	38.1036	24.2862	32.9925
	a(RF-RF)/a(AF-AF)	1.03011	0.770439	166		0.189029	0.423578	0.145605	2.09767	1.6517	0.919428	1.48443	0.708497	1.40366e-07	1.28078	0.794419	0.723306	0.87078	1.5045	1.9509	3.31651	1.29759	1.98529	0.342812	1.67863	1.81207	2.47864	2.49404	0.621732	0.216433	0.166981	0.958395	1.16546	1.69795	0.941104	1.11631	0.769303	1.23797	1.01122	1.1159	1.74463	2.61361	1.11522	0.970966	1.12256	1.11842	1.29643	1.14625	1.09238
[truncated: 122 more columns]

## Sheet: Figure S8k
Figure S8k
		Median	Q1	Q3	N	Raw data:	RGC-OT pair 1	RGC-OT pair 2	RGC-OT pair 3	…
	OT distance (mm)	0.08	0.04	0.163169	105		0.052	0.0256125	0.0256125	0.28	0.281823	0.0861626	0.051225	0	0.04	0	0.08	0.16	0.0861626	0.04	0	0	0.032	0.051225	0.0620967	0.051225	0.04	0.0620967	0.0256125	0.124193	0.32	0.420305	0.460278	0.140911	0	0.032	0.04	0.04	0.16	0.2	0.220581	0.32	0.04	0.051225	0	0	0.12	0.16	0.18071
[truncated: 62 more columns]

## Sheet: Figure S8l
Figure S8l
		Average	Standard deviation	N	Raw data:	RGC axon 1	RGC axon 2	RGC axon 3	…
	Divergent connections	2.5	2.16682	42		1	1	1	1	1	1	2	2	1	4	1	1	1	1	8	9	8	5	2	2	1	7	4	2	1	2	3	4	1	1	1	1	2	3	1	5	2	4	3	2	1	1
						OT neuron 1	OT neuron 2	OT neuron 3	…
	Convergent connections	2.14286	1.5411	49		1	1	1	3	1	1	2	1	1	1	1	1	1	2	1	1	3	2	1	1	3	4	4	4	6	7	4	4	2	1	1	1	1	1	2	1	2	2	2	2	5	4	4	1
						1
						1
						2
						2
						2
						2
						2
						2
						2
						3
						1
						1
						2
						1
						3
						3
						1
						1
						1
						3
						1
						2
						2
						2
						1
[truncated: 5 more columns]
