# Supplementary material for: High-density electrode recordings reveal strong and specific connections between retinal ganglion cells and midbrain neurons
Source: Nat Commun. 2022 Sep 5;13:5218. doi: 10.1038/s41467-022-32775-2 (PMC9445019; doi:10.1038/s41467-022-32775-2)
Supplement: Supplementary file 4 — Source Data [file 41467_2022_32775_MOESM4_ESM.zip › source_data_FigureS6.xlsx]

## Sheet: Figure S6d
Figure S6d
		Class 1	Class 2	Class 3	….
	Cell per class	70	25	26	76	32	25	71	23	96	165	24	40	89	63	140	120	117	32	38
