# Supplementary material for: High-density electrode recordings reveal strong and specific connections between retinal ganglion cells and midbrain neurons
Source: Nat Commun. 2022 Sep 5;13:5218. doi: 10.1038/s41467-022-32775-2 (PMC9445019; doi:10.1038/s41467-022-32775-2)
Supplement: Supplementary file 4 — Source Data [file 41467_2022_32775_MOESM4_ESM.zip › source_data_Figure3.xlsx]

## Sheet: Figure 3e
Figure 3e
		Median	Q1	Q3	N	Raw data:	RGC-SC pair 1	RGC-SC pair 2	RGC-SC pair 3	…
	SC distance (mm)	0.051225	0.0256125	0.08	1044		0.101272	0.0256125	0.140911	0.12	0.0620967	0.0620967	0.140911	0.032	0.04	0.12	0.0620967	0.0256125	0.0256125	0.0620967	0.08	0.0861626	0.032	0.051225	0.08	0.16	0.101272	0.0620967	0.0861626	0.04	0.0256125	0.0620967	0.140911	0.0620967	0.04	0.032	0.0620967	0.0256125	0.0861626	0.0861626	0	0.04	0.101272	0.04	0.08	0	0.110923	0.0256125	0.0768375
	RF distance (deg)	3.35803	2.19613	5.31253	389		11.9879	25.1729	2.29031	27.3077	2.35053	10.638	6.39233	12.199	5.75932	2.08949	5.46757	4.77169	4.33778	2.66476	7.75652	0.871747	4.57636	1.36013	4.38535	2.80366	1.36225	2.45956	2.94237	6.8793	5.57525	3.13151	2.72719	3.31519	3.72693	2.49931	3.27804	1.90924	2.1046	3.44175	0.925695	2.1004	14.4265	3.9704	2.62601	0.786685	1.43863	2.06774	5.43174
[truncated: 1,001 more columns]

## Sheet: Figure 3f
Figure 3f
		Average	Standard deviation	N	Raw data:	RGC axon 1	RGC axon 2	RGC axon 3	…
	Divergent connections	2.1858	1.50763	479		1	2	1	3	3	4	1	4	1	2	4	3	2	1	3	1	1	2	1	1	1	1	2	3	1	1	1	2	2	2	1	1	1	1	1	1	4	3	1	5	3	1	2	1
						SC neuron 1	SC neuron 2	SC neuron 3	…
	Convergent connections	2.09395	1.36051	479		1	2	2	5	3	1	5	3	3	2	1	3	2	1	1	1	3	1	1	1	1	1	1	1	1	2	2	3	4	1	1	1	2	3	1	3	2	1	1	1	2	1	3	1
						1
						1
						2
						2
						2
						2
						2
						2
						2
						3
						1
						1
						2
						1
						3
						3
						1
						1
						1
						3
						1
						2
						2
						2
						1
[truncated: 435 more columns]
