# Supplementary material for: High-density electrode recordings reveal strong and specific connections between retinal ganglion cells and midbrain neurons
Source: Nat Commun. 2022 Sep 5;13:5218. doi: 10.1038/s41467-022-32775-2 (PMC9445019; doi:10.1038/s41467-022-32775-2)
Supplement: Supplementary file 4 — Source Data [file 41467_2022_32775_MOESM4_ESM.zip › source_data_Figure2.xlsx]

## Sheet: Figure 2e
Figure 2e
		Median	Standard deviation	N	Raw data:	RGC axon 1	RGC axon 2	RGC axon 3	…
	d(RF-AF) (RF spacing)	0.664602	0.434269	174		1.03295	0.862868	0.792925	0.250177	0.505307	0.367549	1.11941	1.27556	0.876879	0.848765	1.61023	0.415656	1.2145	0.91732	0.971217	1.54392	1.2096	1.4539	0.845748	0.545562	1.35019	1.32039	1.10824	0.398023	1.52295	0.297108	1.0162	0.616557	0.309078	0.442225	0.0422089	0.740936	0.731166	1.44265	0.901176	0.735515	0.628927	1.43324	0.76415	0.660977	0.774996	0.753643	0.0651715	0.944758
[truncated: 130 more columns]

## Sheet: Figure 2f
Figure 2f
		Median	Standard deviation	N	Raw data:	RGC axon 1	RGC axon 2	RGC axon 3	…
	d(RF-RF) (RF spacing)					2.53144	2.70594	6.49329	7.26531	8.9794	8.42633	9.62537	10.4009	10.9509	11.6988	12.9571	2.3339	9.66209	4.60625	10.7247	10.5572	4.53487	2.84153	22.5439	18.4536	19.2582	17.9682	8.18469	4.59573	0.454899	4.08314	4.77217	6.64133	5.94745	7.17046	7.93796	8.57782	9.28392	10.5384	0.548686	7.31869	2.24988	8.37941	8.19997	2.00733	0.456813	20.215	16.1008	16.9096
	d(AF-AF) (RF spacing)					1.87361	1.58374	5.81004	6.85851	8.6007	8.29602	9.81977	10.1497	11.0829	11.8465	13.8724	1.62732	9.82852	3.98013	11.1016	11.0834	3.75543	2.34763	21.0425	18.3927	17.9259	17.6169	7.94945	3.43911	0.355778	3.98077	4.98807	6.75009	6.42377	7.94992	8.27612	9.22348	9.97789	12.0027	0.475082	7.96657	2.22522	9.24923	9.2242	1.92138	0.567236	19.1727	16.523	16.0547
	d(RF-RF)/d(AF-AF)	1.00435	0.804926	4028		1.3511	1.70858	1.1176	1.05931	1.04403	1.01571	0.980203	1.02474	0.988088	0.987528	0.934021	1.43419	0.983067	1.15731	0.966052	0.952528	1.20755	1.21038	1.07135	1.00331	1.07432	1.01994	1.02959	1.33631	1.2786	1.02572	0.956717	0.983888	0.92585	0.901954	0.959141	0.929999	0.93045	0.878002	1.15493	0.918675	1.01108	0.905957	0.888963	1.04473	0.805331	1.05436	0.974446	1.05325
	﻿Pearson correlation coefficient
	d(RF-RF) vs. D(AF-AF)	0.997912
[truncated: 3,984 more columns]

## Sheet: Figure 2g
Figure 2g
		Median	Standard deviation	N	Raw data:	RGC axon 1	RGC axon 2	RGC axon 3	…
	a(RF-RF) (deg)					2.88229	9.20651	12.0888	16.3772	19.2595	7.17065	17.3779	62.9155	80.2934	91.4512	108.829	28.5357	152.918	170.296	90.0024	61.4668	155.917	173.295	93.0012	64.4655	2.99878	128.983	146.361	66.0679	37.5322	23.9346	26.9334	159.74	104.934	54.8056	110.402	49.3377	5.4679	151.655	8.0845	46.7211	41.2532	154.138	5.60143	49.2042	43.7363	2.48307	130.672	29.0681
	a(AF-AF) (deg)					6.49527	6.8655	13.3608	15.3846	21.8799	8.51912	100.204	140.985	118.811	137.503	122.293	3.48209	154.154	105.642	13.1685	16.6506	169.223	90.5729	28.2379	31.7199	15.0693	144.779	115.017	3.7939	7.27599	9.37465	24.444	73.3008	114.31	41.0091	122.212	48.9116	7.90248	143.213	69.9118	28.9027	21.0002	157.023	83.7227	42.7136	34.8111	13.8109	134.637	61.336
	a(RF-RF)/a(AF-AF)	1.01027	1.69306	10337		0.443752	1.34098	0.904798	1.06451	0.880235	0.841712	0.173425	0.446256	0.675809	0.665085	0.889905	8.19498	0.991983	1.61201	6.83465	3.69156	0.921368	1.91332	3.29349	2.03233	0.198999	0.890898	1.27252	17.4142	5.15836	2.55312	1.10184	2.17924	0.917981	1.33643	0.903363	1.00871	0.691922	1.05895	0.115639	1.61649	1.96442	0.981627	0.0669046	1.15196	1.25639	0.179791	0.97055	0.473915
[truncated: 5,000 more columns]
