# Supplementary material for: High-density electrode recordings reveal strong and specific connections between retinal ganglion cells and midbrain neurons
Source: Nat Commun. 2022 Sep 5;13:5218. doi: 10.1038/s41467-022-32775-2 (PMC9445019; doi:10.1038/s41467-022-32775-2)
Supplement: Supplementary file 4 — Source Data [file 41467_2022_32775_MOESM4_ESM.zip › source_data_FigureS7.xlsx]

## Sheet: Figure S7f
FigureS7f
		Average	Standard deviation	N	Raw data:	Shuffled trial 1	Shuffled trial 2	Shuffled trial 3	…
	Median efficacy 1st shuffled (%)	13.2438	0.515711	1000		13.5995	13.2415	13.5995	13.1337	13.1294	13.138	13.345	12.9649	13.2415	13.8886	13.2978	12.9649	12.4037	13.368	12.7153	13.2505	13.9582	13.5995	13.2978	13.1294	12.9649	14.2099	13.4723	13.138	12.5455	14.0795	13.391	13.8192	13.138	13.819	13.0295	14.3404	13.1337	12.8133	13.085	13.0295	13.4723	14.2099	13.19	13.5995	13.0794	12.9649	13.4952	13.2505
	Median efficacy 2nd shuffled (%)	5.39862	0.786856	1000		5.0824	6.02488	6.93385	5.57821	5.1135	5.64856	5.83685	4.28544	5.35768	4.03372	4.89105	4.59218	4.30231	6.47874	5.65348	5.31763	6.21651	4.87454	6.68839	5.72084	5.0824	5.11465	5.56223	5.65827	5.11986	4.74777	5.44147	5.64707	6.66732	4.22307	5.06754	5.0701	4.97765	6.6188	5.0824	4.76402	5.09795	4.18264	5.61437	6.21771	5.70666	5.18164	4.3347	4.28332
		Data
	Median efficacy 1st (%)	12.9214
	Median efficacy 2nd (%)	5.90425
[truncated: 956 more columns]

## Sheet: Figure S7g
Figure S7g
		Average	Standard deviation	N	Raw data:	Shuffled trial 1	Shuffled trial 2	Shuffled trial 3	…
	Median contribution 1st shuffled (%)	41.5972	2.94498	1000		40.303	39.5841	45.2161	41.8983	39.3416	43.1955	44.2941	40.9211	42.9851	40.9211	39.3416	38.072	40.6654	39.3416	43.6455	39.2523	53.1043	39.3416	40.6654	45.3928	45.1111	45.8997	43.6455	42.7747	37.8524	45.3928	40.9715	38.5524	38.6622	39.3416	46.5397	44.1533	40.1248	38.7436	42.7747	36.8218	41.0219	39.4371	41.7201	38.072	38.0817	40.9211	45.1111	41.0219
	Median contribution 2nd shuffled (%)	17.6539	2.09349	1000		18.52	15.3224	16.6017	15.8973	15.5016	13.4561	19.3922	16.7815	20.5707	15.4224	16.5104	18.4955	19.891	15.4224	14.5733	21.2595	23.1599	18.6594	14.9152	17.9479	16.8958	20.6955	14.3723	14.3824	16.5422	16.882	18.7805	17.38	15.9435	15.6154	19.2429	19.7676	13.7362	16.4286	16.8067	17.6342	18.8694	16.9437	17.6483	17.3073	18.7789	15.0256	19.1108	21.064
		Data
	Median contribution 1st (%)	42.9851
	Median contribution 2nd (%)	21.9105
[truncated: 956 more columns]
