# Supplementary material for: High-density electrode recordings reveal strong and specific connections between retinal ganglion cells and midbrain neurons
Source: Nat Commun. 2022 Sep 5;13:5218. doi: 10.1038/s41467-022-32775-2 (PMC9445019; doi:10.1038/s41467-022-32775-2)
Supplement: Supplementary file 4 — Source Data [file 41467_2022_32775_MOESM4_ESM.zip › source_data_Figure5.xlsx]

## Sheet: Figure 5b
Figure 5b
		N	Raw data:	RGC-SC pair 1	RGC-SC pair 2	RGC-SC pair 3	…
	Similairty	526		0.200582	0.262193	0.193219	0.162044	0.419691	0.666	0.497906	0.344281	0.186114	0.683687	0.579998	0.185133	0.521392	0.584778	0.429212	0.371937	0.442324	0.307658	0.379937	0.310034	0.474794	0.41701	0.51548	0.418785	0.530105	0.387314	0.514694	0.46075	0.526745	0.508557	0.64964	0.490814	0.395013	0.110678	0.289058	0.1066	0.377795	0.144918	0.196709	0.708194	0.482529	0.458639	0.412862	0.340829	0.409266	0.608278
	Efficacy (%)	526		1.65967	4.17108	5.27704	0.443938	1.61968	6.93385	2.43978	2.19824	4.41344	13.345	3.9442	2.30855	4.08037	8.4426	5.20446	2.29913	5.78727	2.50029	2.7173	1.64428	1.27561	2.3529	2.9221	1.5394	2.57984	0.627278	1.72722	3.38042	1.79023	2.9389	5.049	4.06273	5.05533	0.556009	0.923852	1.7606	2.40593	2.31354	1.51656	7.67642	1.55018	1.71403	2.11415	2.7224	1.50622	4.24412
	Contribution (%)	526		7.72078	16.7815	14.8329	13.0486	8.33849	22.6245	12.5665	6.82859	5.6193	21.0462	11.2251	13.5362	22.1903	28.9173	14.2016	7.89062	13.8085	5.3953	9.11117	4.97053	19.7956	14.4286	18.5896	6.54409	9.35377	4.69005	7.31876	27.5744	15.6379	29.2684	30.901	10.3339	9.78183	3.80862	3.94696	5.07816	15.5637	5.95692	4.45849	34.1037	10.7416	10.0457	11.6694	15.9527	17.0896	28.2702
	Log Efficacy (%)	526		0.220023	0.620248	0.722391	-0.352678	0.209429	0.840974	0.387351	0.342075	0.644777	1.12532	0.595958	0.363339	0.6107	0.926476	0.716376	0.361564	0.762474	0.397991	0.434138	0.215975	0.105718	0.371604	0.465695	0.187351	0.411592	-0.20254	0.237349	0.528971	0.252909	0.468186	0.703205	0.608818	0.70375	-0.254918	-0.0343975	0.24566	0.381284	0.364278	0.180861	0.885159	0.190383	0.234019	0.325136	0.434952	0.177889	0.627788
	Log Contribution (%)	526		0.887661	1.22483	1.17122	1.11556	0.921087	1.35458	1.09922	0.834331	0.749682	1.32317	1.05019	1.1315	1.34616	1.46116	1.15234	0.897111	1.14015	0.732015	0.959574	0.696403	1.29657	1.15922	1.26927	0.815849	0.970987	0.671178	0.864437	1.44051	1.19418	1.4664	1.48997	1.01426	0.99042	0.580767	0.596263	0.705706	1.19211	0.775021	0.649188	1.5328	1.03107	1.00198	1.06705	1.20284	1.23273	1.45133
	﻿Pearson correlation coefficient
	Similarity vs. Log Efficacy	0.553719
	Similarity vs. Log Contribution	0.561218
[truncated: 480 more columns]

## Sheet: Figure 5e
Figure 5e
		Average	Standard deviation	N	Raw data:	Presnyaptic RGC pool 1	Presnyaptic RGC pool 2	Presnyaptic RGC pool 3	…
	rChirp RGC-RGC	0.617556	0.281579	57		0.595418	0.701848	0.257223	0.311312	0.477071	0.901675	0.176236	0.804111	0.551654	0.932102	0.920823	0.934413	0.409839	0.293428	0.195305	0.423865	0.780362	0.900977	0.879867	0.871015	0.916801	0.922898	0.876541	0.888368	0.82981	0.889094	0.95623	0.915156	0.93595	0.623052	0.0866426	0.434479	0.304366	0.932957	0.946223	0.294037	0.96507	0.207382	0.385149	0.155997	0.395091	0.856796	0.615397	0.340087
[truncated: 13 more columns]

## Sheet: Figure 5f
Figure 5f
		Average	Standard deviation	N	Raw data:	RGC-SC pair 1	RGC-SC pair 2	RGC-SC pair 3	…
	Efficacy (%) Relay	5.43606	5.84508	104		4.24412	6.31966	3.63038	8.9023	26.7337	5.9177	7.66812	13.819	3.52461	3.6587	2.6888	3.8617	11.6707	6.09094	9.97024	30.2257	6.66732	42.8108	1.50386	1.31102	2.56819	1.15421	2.03562	3.52079	1.75072	6.39904	5.36209	2.58432	1.58611	3.20153	2.29715	1.85096	2.86649	4.69236	4.24487	2.30906	0.846808	2.9314	3.43377	9.37988	4.36122	3.0569	3.06212	4.42813
	Efficacy (%) Combination	4.96456	3.43449	138		6.93385	13.345	4.08037	2.43978	3.9442	8.4426	5.78727	2.7173	5.20446	2.50029	3.18397	2.29913	2.77361	1.64428	1.72722	1.79023	5.049	4.06273	4.86732	1.85554	11.9561	0.910301	5.65348	13.085	2.10296	4.76917	4.27862	2.322	1.23559	2.52814	10.4575	10.6612	3.31052	6.75798	3.98707	2.17074	2.21138	1.49491	2.31249	8.15786	3.28215	17.1346	1.82802	12.7153
	Contribution (%) Relay	16.0044	9.67431	104		28.2702	37.8524	30.5115	3.23128	7.92004	3.91953	1.9332	14.294	6.83223	4.78663	5.73969	15.918	23.4893	26.453	13.5661	27.8923	17.6019	29.0905	10.4757	21.064	14.9238	15.2051	8.76963	19.0288	13.6574	19.0431	18.8761	17.6553	12.4855	14.0431	10.2403	14.5733	14.6976	23.8758	26.5811	16.5542	10.3732	34.7883	25.9483	57.878	39.2523	29.2688	11.8325	12.045
	Contribution (%) Combination	15.1347	9.79842	138		22.6245	21.0462	22.1903	12.5665	11.2251	28.9173	13.8085	9.11117	14.2016	5.3953	2.81667	7.89062	1.90185	4.97053	7.31876	15.6379	30.901	10.3339	5.44578	5.58692	17.5135	8.4506	11.038	9.68376	5.25798	25.9432	20.8165	26.7804	4.84755	20.6718	30.987	26.2592	20.6955	8.24025	13.6615	4.99078	8.1177	11.2446	5.68034	18.8888	11.3623	45.1111	2.19399	27.9183
[truncated: 94 more columns]
