# Supplementary material for: High-density electrode recordings reveal strong and specific connections between retinal ganglion cells and midbrain neurons
Source: Nat Commun. 2022 Sep 5;13:5218. doi: 10.1038/s41467-022-32775-2 (PMC9445019; doi:10.1038/s41467-022-32775-2)
Supplement: Supplementary file 4 — Source Data [file 41467_2022_32775_MOESM4_ESM.zip › source_data_Figure4.xlsx]

## Sheet: Figure 4c
Figure 4c
		Median	Q1	Q3	Maximum	N	Raw data:	RGC-SC pair 1	RGC-SC pair 2	RGC-SC pair 3	…
	Efficacy (%)	2.74589	1.53013	5.07318	48.0868	1044		3.24454	1.78182	1.65967	4.17108	2.98791	5.27704	0.443938	1.61968	6.93385	2.43978	2.19824	4.41344	13.345	3.9442	2.30855	4.08037	8.4426	5.20446	2.29913	0.838876	5.78727	2.50029	3.18397	2.77361	6.57071	2.03453	2.7173	1.64428	-3.11853	5.06754	8.16615	1.72603	4.59218	4.80078	5.40257	0.927417	2.29867	5.75992	2.02146	3.97441	14.9068	3.24103
[truncated: 1,002 more columns]

## Sheet: Figure 4d
Figure 4d
		Median	Q1	Q3	Maximum	N	Raw data:	RGC-SC pair 1	RGC-SC pair 2	RGC-SC pair 3	…
	Contribution (%)	12.5096	7.54952	19.7756	78.6376	1044		1.78358	7.4135	7.72078	16.7815	13.355	14.8329	13.0486	8.33849	22.6245	12.5665	6.82859	5.6193	21.0462	11.2251	13.5362	22.1903	28.9173	14.2016	7.89062	2.23436	13.8085	5.3953	2.81667	1.90185	4.71973	2.01951	9.11117	4.97053	6.63772	2.56692	1.74429	5.94038	1.13071	8.55918	1.83925	7.15363	3.59521	6.07523	1.16388	3.86152	6.69549	9.59293
[truncated: 1,002 more columns]

## Sheet: Figure 4f
Figure 4f
		Average	Standard deviation	N	Raw data:	RGC axon 1	RGC axon 2	RGC axon 3	…
	Efficacy 1st (%)	16.254	7.68375	33		13.345	11.9561	17.4733	29.1134	19.6751	26.7337	13.085	11.4284	10.9	13.819	11.6707	42.8108	10.6612	17.1346	13.391	12.5717	15.181	18.4545	12.9649	11.1788	14.0795	13.138	11.7699	12.5193	11.0897	10.0183	11.945	20.5027	13.0295	38.6383	13.2505	18.8958	13.9582
	Efficacy 2nd (%)	8.48029	5.62145	33		6.93385	4.86732	8.46299	24.4805	7.11775	8.9023	5.65348	5.31763	4.49674	3.6587	6.09094	30.2257	10.4575	12.7153	9.94	7.35085	14.3404	8.16793	8.83284	7.81699	2.38355	6.12875	8.97988	7.34719	4.85753	4.41259	8.12242	6.02309	4.55185	13.1294	5.67819	4.40554	8
	Contribution 1st (%)	45.162	11.8623	22		30.901	37.8524	45.2161	40.6654	30.987	45.1111	67.9039	71.3598	57.878	46.5397	53.3251	32.846	30.1373	31.5653	49.017	56.2762	53.3919	38.072	45.3928	32.6934	43.1955	53.2368
	Contribution 2nd (%)	27.0503	9.44085	22		15.6379	30.5115	8.50355	33.0287	26.2592	27.9183	39.3416	19.2429	39.2523	45.8997	30.9645	25.0302	27.0567	18.0334	19.9951	17.7537	20.0111	23.8687	43.6455	23.1825	26.243	33.7275
